# Supplementary material for: Single-Shot Ultrasound-Guided Transversus Abdominis Plane Block Versus Intravenous Patient-Controlled Analgesia for Early Recovery After Laparoscopic Cholecystectomy: A Retrospective Cohort Study
Source: J Clin Med. 2026 Jan 31;15(3):1120. doi: 10.3390/jcm15031120 (PMC12898061; doi:10.3390/jcm15031120)
Supplement: Supplementary file 1 [file jcm-15-01120-s001.zip]

Archive with 1 entries (1 files):
- jcm-4090508-supplementary.pdf
